# Supplementary material for: α1D Adrenergic Receptor Antagonism Protects Against High Glucose-Induced Mitochondrial Dysfunction and Blood Retinal Barrier Breakdown in ARPE-19 Cells
Source: Int J Mol Sci. 2025 Jan 24;26(3):967. doi: 10.3390/ijms26030967 (PMC11817144; doi:10.3390/ijms26030967)
Supplement: Supplementary file 1 [file ijms-26-00967-s001.zip]

Archive with 1 entries (1 files):
- ijms-3402463-supplementary.pdf
